# Supplementary material for: Molecular Dynamics Study of the Conformation, Ion Adsorption, Diffusion, and Water Structure of Soluble Polymers in Saline Solutions
Source: Polymers (Basel). 2021 Oct 14;13(20):3550. doi: 10.3390/polym13203550 (PMC8539329; doi:10.3390/polym13203550)
Supplement: Supplementary file 1 [file polymers-13-03550-s001.zip]

Archive with 1 entries (1 files):
- Polymers_Quezada et al_SI.pdf
